# Supplementary material for: Diplopterys pubipetala (Malpighiaceae): Insights into Antioxidant, Antibacterial, and Antifungal Activities with Chemical Composition Analysis via UHPLC-MS/MS and GC/MS
Source: Molecules. 2025 Feb 18;30(4):946. doi: 10.3390/molecules30040946 (PMC11858539; doi:10.3390/molecules30040946)
Supplement: Supplementary file 1 [file molecules-30-00946-s001.zip]

Archive with 1 entries (1 files):
- molecules-3403415-supplementary.pdf
